# Supplementary material for: Impact of health warning labels on snack selection: An online experimental study
Source: Appetite. 2020 Nov 1;154:104744. doi: 10.1016/j.appet.2020.104744 (PMC7450271; doi:10.1016/j.appet.2020.104744)
Supplement: Multimedia component 2 [file mmc2.xml]

<?xml version="1.0" encoding="UTF-8" standalone="no"?><data:data><datasets><author>ncc42@medschl.cam.ac.uk</author><type>1</type><dataset><name>FoodLabellingOnline2Dataset</name><caption/><description>Food labelling online dataset </description><filetype><name/></filetype><filesize/><source>0</source><sourcename>Original Data</sourcename><access><type>1</type><name>Data available in data repository</name><reponame>Open Science Framework</reponame><PersistentId>https://osf.io/ymu8f/</PersistentId><deeplinkurl>https://osf.io/ymu8f/ </deeplinkurl></access></dataset></datasets></data:data>
